# Supplementary material for: Integration of whole genome resequencing and transcriptome sequencing to identify candidate genes for tall and short traits in Baicheng Fatty chickens
Source: Front Vet Sci. 2025 Feb 27;12:1534742. doi: 10.3389/fvets.2025.1534742 (PMC11903400; doi:10.3389/fvets.2025.1534742)
Supplement: Supplementary file 2 [file Table_1.xlsx]

## Sheet: Supp.data1
Supplemental Data 1. Detailed information of the sequencing and alignment statistics for the chicken.
Sample	Clean_Reads	Clean_Bases	Q20(%)	Q30(%)	GC(%)	Error Rate(%)	Average depth(X)	Mapping rate(%)
GF1	41089942	12244779768	98.15	92.93	41.4	0.01	11.5	99.53
GF2	42428869	12645304336	97.6	91.5	41.85	0.01	11.86	99.5
GF3	36587989	10897769144	98.76	94.54	41.52	0.01	10.27	99.7
GF4	43677295	13010494498	97.64	91.61	41.97	0.01	12.2	99.5
GF5	40915297	12198358896	98.19	93.25	41.75	0.01	11.45	99.52
GM1	39290184	11720885992	98.22	93.1	42.06	0.01	10.98	99.27
GM2	41260304	12313683604	98.24	93.35	41.73	0.01	11.58	99.58
GM3	42643279	12732381222	97.82	92.26	42.02	0.01	11.93	99.38
GM4	42046598	12543285712	97.72	91.87	41.92	0.01	11.75	99.4
GM5	33943273	10121152908	98.6	93.79	41.67	0.01	9.49	99.31
GM6	42702342	12732593474	98.07	93.19	41.96	0.01	11.95	99.51
GM7	41458501	12365310434	97.79	92.08	42.16	0.01	11.6	99.51
DF1	35424225	10574388912	98.2	92.49	41.67	0.01	9.96	99.69
DF2	34720571	10366634226	98.27	92.64	41.86	0.01	9.76	99.69
DF3	39841214	11894314472	98.31	93.54	41.7	0.01	11.19	99.6
DF4	43148602	12858226046	97.89	92.69	41.91	0.01	12.06	99.48
DF5	44918744	13402009938	97.44	92.16	41.89	0.01	12.55	99.38
DF6	39627508	11828554958	98.27	93.22	41.98	0.01	11.11	99.5
DF7	41257404	12304414344	97.98	92.42	41.73	0.01	11.56	99.56
DM1	43580715	13002380230	97.88	92.53	42.01	0.01	12.19	99.48
DM2	44161052	13171354168	98.02	93.05	41.75	0.01	12.36	99.5
DM3	37290706	11134365880	98.44	93.23	41.69	0.01	10.44	99.29
DM4	41380615	12345938404	98.15	93.2	41.64	0.01	11.59	99.51
DM5	41159417	12270346362	98.1	92.97	41.75	0.01	11.52	99.51
DM6	39750669	11838168488	97.83	92.19	41.81	0.01	11.1	99.5

## Sheet: Supp.data2
Supplemental Data 2. The statistical analysis of ROH counts between the G group and the D group.
grouping	min	max	mean	SD	CV(%)
G	16	285	132.7	88.13	66.43
D	49	495	198.4	124.4	62.73

## Sheet: Supp.data3
Supplemental Data 3. Details on putative regions experiencing selected sweeps (top 1% empirical cutoff) for FST values on each chromosome.
CHROM	BIN_START	BIN_END	WEIGHTED_FST
1	94880001	94920000	0.236941
	94860001	94900000	0.217277
	94840001	94880000	0.209041
	94900001	94940000	0.174182
	109420001	109460000	0.150632
	94820001	94860000	0.145278
	109020001	109060000	0.14185
	109400001	109440000	0.138582
	109040001	109080000	0.136348
	182720001	182760000	0.129789
	109440001	109480000	0.120704
	35980001	36020000	0.120263
	97320001	97360000	0.116549
	109360001	109400000	0.116456
	109380001	109420000	0.113506
	109200001	109240000	0.11253
	109220001	109260000	0.10729
	109180001	109220000	0.107287
	57880001	57920000	0.106127
	97300001	97340000	0.104647
	62860001	62900000	0.103948
	63900001	63940000	0.102993
	142280001	142320000	0.100526
	109540001	109580000	0.0991349
	141820001	141860000	0.0990942
	109000001	109040000	0.0979252
	108880001	108920000	0.0977653
	108860001	108900000	0.0976581
	109340001	109380000	0.0972807
	54960001	55000000	0.0966517
	108840001	108880000	0.0957617
	109160001	109200000	0.0954369
	109140001	109180000	0.095307
	141840001	141880000	0.0948857
	101060001	101100000	0.0946812
	97280001	97320000	0.0934929
	120960001	121000000	0.0922949
	109240001	109280000	0.0919983
	142260001	142300000	0.0917864
	109060001	109100000	0.0917858
	109260001	109300000	0.0915701
	119660001	119700000	0.091324
	94960001	95000000	0.0906909
	62840001	62880000	0.090597
	70680001	70720000	0.0905814
	109280001	109320000	0.0897613
	35960001	36000000	0.0896082
	109520001	109560000	0.0887614
	95760001	95800000	0.0887237
	97340001	97380000	0.0877766
	140680001	140720000	0.0875331
	62040001	62080000	0.0862813
	140900001	140940000	0.085604
	102340001	102380000	0.0855797
	95740001	95780000	0.0852627
	94920001	94960000	0.0849564
	140920001	140960000	0.0846682
	121720001	121760000	0.0841575
	95660001	95700000	0.083438
	109120001	109160000	0.0830925
	109460001	109500000	0.0828523
	109300001	109340000	0.0826041
	102980001	103020000	0.0822675
	70700001	70740000	0.0813386
	102460001	102500000	0.0805417
	94520001	94560000	0.0803269
	120940001	120980000	0.0802071
	117580001	117620000	0.0800543
	100780001	100820000	0.0799247
	94980001	95020000	0.0798659
	122720001	122760000	0.0793065
	167560001	167600000	0.0789673
	2280001	2320000	0.0787301
	16740001	16780000	0.0786086
	102440001	102480000	0.07841
	94940001	94980000	0.0783656
	140700001	140740000	0.0782419
	16820001	16860000	0.0776766
	103460001	103500000	0.0775792
	95640001	95680000	0.0770965
	109320001	109360000	0.0769092
	58620001	58660000	0.0768766
2	120580001	120620000	0.167252
	120560001	120600000	0.144421
	3600001	3640000	0.133724
	48160001	48200000	0.12372
	13360001	13400000	0.121362
	23120001	23160000	0.115448
	55460001	55500000	0.114234
	92640001	92680000	0.114094
	92660001	92700000	0.112775
	47340001	47380000	0.111165
	92740001	92780000	0.110418
	58440001	58480000	0.109091
	13380001	13420000	0.108028
	55360001	55400000	0.106909
	3620001	3660000	0.104331
	48180001	48220000	0.10133
	55340001	55380000	0.101099
	47320001	47360000	0.100247
	56720001	56760000	0.0976164
	2460001	2500000	0.0962151
	120520001	120560000	0.0957653
	92760001	92800000	0.0953808
	120500001	120540000	0.093319
	55440001	55480000	0.0928445
	120540001	120580000	0.091817
	92680001	92720000	0.0910645
	56860001	56900000	0.0908816
	92720001	92760000	0.0903979
	59300001	59340000	0.0894119
	47360001	47400000	0.0891173
	55480001	55520000	0.0887875
	56740001	56780000	0.0875639
	47220001	47260000	0.0871096
	59280001	59320000	0.087073
	109920001	109960000	0.085606
	55380001	55420000	0.0851152
	46980001	47020000	0.0848968
	58460001	58500000	0.0832356
	120480001	120520000	0.0830632
	56840001	56880000	0.0820496
	47000001	47040000	0.0811228
	140140001	140180000	0.0806006
	55620001	55660000	0.0798401
	111080001	111120000	0.0797329
	23140001	23180000	0.0796725
	85340001	85380000	0.0795368
	140120001	140160000	0.0791692
	2480001	2520000	0.0791514
	47300001	47340000	0.0790817
	140160001	140200000	0.0785128
	47140001	47180000	0.0778109
	55860001	55900000	0.077155
	3580001	3620000	0.0769536
3	41460001	41500000	0.174926
	10500001	10540000	0.163055
	10520001	10560000	0.146136
	41440001	41480000	0.145056
	84240001	84280000	0.102803
	46800001	46840000	0.101897
	40340001	40380000	0.101242
	39940001	39980000	0.100586
	10540001	10580000	0.0986989
	40360001	40400000	0.0978878
	36560001	36600000	0.0950789
	84260001	84300000	0.093047
	13280001	13320000	0.0922439
	40420001	40460000	0.0909223
	74980001	75020000	0.0901336
	40440001	40480000	0.0900453
	40320001	40360000	0.0864569
	13260001	13300000	0.0862654
	40380001	40420000	0.0860557
	46820001	46860000	0.0854797
	36580001	36620000	0.08526
	13700001	13740000	0.0845688
	13520001	13560000	0.0838285
	10560001	10600000	0.0838025
	13040001	13080000	0.0829637
	10220001	10260000	0.0826175
	75700001	75740000	0.0825802
	93140001	93180000	0.0824224
	7260001	7300000	0.0823409
	13500001	13540000	0.0821175
	95380001	95420000	0.0804489
	93160001	93200000	0.0799901
	13020001	13060000	0.0791952
	10480001	10520000	0.0788173
	98180001	98220000	0.0787723
	95760001	95800000	0.0782965
	74960001	75000000	0.0781329
	46780001	46820000	0.0775798
	13680001	13720000	0.0775275
	10200001	10240000	0.0770006
	14480001	14520000	0.076963
	75560001	75600000	0.0767636
	14220001	14260000	0.0767275
	13200001	13240000	0.0765366
	32680001	32720000	0.0765168
4	24440001	24480000	1
	10640001	10680000	0.144705
	10620001	10660000	0.1369
	82420001	82460000	0.130376
	74200001	74240000	0.116372
	74320001	74360000	0.115969
	74180001	74220000	0.115795
	83080001	83120000	0.112429
	74160001	74200000	0.110832
	83100001	83140000	0.109688
	41600001	41640000	0.109656
	82440001	82480000	0.101857
	74300001	74340000	0.0992186
	80660001	80700000	0.0968667
	75680001	75720000	0.0960129
	75080001	75120000	0.0951413
	74140001	74180000	0.0944103
	82480001	82520000	0.0936888
	75380001	75420000	0.0925167
	620001	660000	0.0912973
	10660001	10700000	0.089819
	74340001	74380000	0.0890335
	75660001	75700000	0.0885982
	75800001	75840000	0.086613
	75860001	75900000	0.0863415
	75840001	75880000	0.086326
	80780001	80820000	0.0853
	82400001	82440000	0.0844119
	55260001	55300000	0.084215
	75400001	75440000	0.0823074
	24620001	24660000	0.0816667
	66240001	66280000	0.0810859
	75100001	75140000	0.0806049
	75620001	75660000	0.0797769
	44120001	44160000	0.0782453
	44100001	44140000	0.0780298
	81000001	81040000	0.0779613
	39040001	39080000	0.0779423
	55240001	55280000	0.0775373
	10540001	10580000	0.0770669
	24600001	24640000	0.0764519
5	56420001	56460000	0.268236
	23960001	24000000	0.165194
	24240001	24280000	0.164364
	24260001	24300000	0.164331
	19760001	19800000	0.163364
	19740001	19780000	0.155776
	24220001	24260000	0.143155
	24280001	24320000	0.141759
	26740001	26780000	0.139564
	19840001	19880000	0.135546
	23940001	23980000	0.133809
	59440001	59480000	0.132642
	19860001	19900000	0.132285
	19920001	19960000	0.13154
	40540001	40580000	0.131116
	19720001	19760000	0.130471
	23980001	24020000	0.12976
	26760001	26800000	0.129644
	19780001	19820000	0.128191
	26720001	26760000	0.126828
	48160001	48200000	0.124235
	40560001	40600000	0.122153
	19680001	19720000	0.121822
	38660001	38700000	0.119725
	19820001	19860000	0.119304
	48200001	48240000	0.115431
	29460001	29500000	0.114688
	23920001	23960000	0.113119
	36900001	36940000	0.112223
	29500001	29540000	0.112063
	40520001	40560000	0.111968
	19700001	19740000	0.111926
	59400001	59440000	0.111288
	48140001	48180000	0.11121
	24080001	24120000	0.110727
	24060001	24100000	0.110289
	29480001	29520000	0.110102
	24160001	24200000	0.109445
	48220001	48260000	0.10927
	31840001	31880000	0.109016
	24500001	24540000	0.108638
	29400001	29440000	0.108556
	36880001	36920000	0.107938
	21780001	21820000	0.106966
	36800001	36840000	0.106857
	31860001	31900000	0.105771
	48180001	48220000	0.105517
	40500001	40540000	0.104553
	23080001	23120000	0.103727
	24040001	24080000	0.103262
	24140001	24180000	0.103039
	31940001	31980000	0.10295
	24100001	24140000	0.101562
	24520001	24560000	0.101159
	48360001	48400000	0.100156
	26440001	26480000	0.0980139
	19800001	19840000	0.0977868
	24560001	24600000	0.0975828
	29420001	29460000	0.0974219
	23240001	23280000	0.0966843
	24300001	24340000	0.0956824
	21760001	21800000	0.095139
	59380001	59420000	0.0948611
	19880001	19920000	0.0942754
	23100001	23140000	0.0942429
	42140001	42180000	0.0940925
	42080001	42120000	0.0939796
	24540001	24580000	0.093889
	24320001	24360000	0.0926287
	24020001	24060000	0.0925645
	29440001	29480000	0.0915371
	36920001	36960000	0.0905581
	38640001	38680000	0.0904565
	23000001	23040000	0.0903887
	19900001	19940000	0.0902181
	24580001	24620000	0.0898376
	36820001	36860000	0.0897957
	48340001	48380000	0.0884725
	54580001	54620000	0.0883779
	24120001	24160000	0.0882112
	29380001	29420000	0.0881353
	40480001	40520000	0.087829
	22760001	22800000	0.0877437
	23020001	23060000	0.0876064
	42100001	42140000	0.0867005
	59200001	59240000	0.0848889
	24620001	24660000	0.0846136
	26420001	26460000	0.0845765
	19280001	19320000	0.0839246
	24200001	24240000	0.0836842
	19300001	19340000	0.0836657
	24480001	24520000	0.0835994
	21740001	21780000	0.083487
	23640001	23680000	0.0831491
	24460001	24500000	0.0830721
	59240001	59280000	0.0829879
	23900001	23940000	0.0826817
	24380001	24420000	0.0824396
	42120001	42160000	0.0817909
	24180001	24220000	0.0816579
	48240001	48280000	0.081457
	40580001	40620000	0.0806429
	22240001	22280000	0.0801845
	59260001	59300000	0.079719
	24440001	24480000	0.0796421
	24600001	24640000	0.0794839
	59320001	59360000	0.0793261
	59120001	59160000	0.0791824
	19940001	19980000	0.0786109
	24000001	24040000	0.0785843
	19260001	19300000	0.0783803
	24340001	24380000	0.0781928
	36860001	36900000	0.0781924
	41840001	41880000	0.0779648
	59220001	59260000	0.0778964
	48260001	48300000	0.0769052
	24360001	24400000	0.076764
	25460001	25500000	0.0767086
	22920001	22960000	0.0765556
6	12780001	12820000	0.125943
	13800001	13840000	0.117959
	13820001	13860000	0.116296
	12760001	12800000	0.111777
	13840001	13880000	0.111623
	13880001	13920000	0.102365
	800001	840000	0.0980167
	4100001	4140000	0.091718
	15220001	15260000	0.0886683
	13860001	13900000	0.0875501
	3940001	3980000	0.0839105
	13780001	13820000	0.0826953
	15100001	15140000	0.0802127
	4080001	4120000	0.0797987
	22000001	22040000	0.0776859
	780001	820000	0.0775925
	15080001	15120000	0.0774067
	22160001	22200000	0.0773756
	760001	800000	0.0771058
	15140001	15180000	0.0770602
7	24620001	24660000	0.167864
	24640001	24680000	0.153563
	12960001	13000000	0.113749
	24600001	24640000	0.100142
	12820001	12860000	0.0879488
	13100001	13140000	0.0841513
	13980001	14020000	0.0822126
	14960001	15000000	0.0816121
	20540001	20580000	0.0807398
	12400001	12440000	0.0766611
8	12600001	12640000	0.1029
	12580001	12620000	0.101633
9	1420001	1460000	0.111064
	1440001	1480000	0.100629
	17880001	17920000	0.0974241
	17860001	17900000	0.0892492
	1400001	1440000	0.088651
	20140001	20180000	0.0778609
	17780001	17820000	0.0775085
10	40001	80000	0.140918
	20001	60000	0.0833376
	340001	380000	0.0777831
11	2700001	2740000	0.223524
	10400001	10440000	0.0918284
	11240001	11280000	0.088133
	11260001	11300000	0.0838657
	12500001	12540000	0.0795337
12	4380001	4420000	0.103071
	4360001	4400000	0.0974277
	10660001	10700000	0.0888824
	10720001	10760000	0.0842975
	4400001	4440000	0.0815856
	10980001	11020000	0.0813265
	4600001	4640000	0.0806638
	18080001	18120000	0.0798554
	10700001	10740000	0.078558
	10680001	10720000	0.0766913
15	11700001	11740000	0.107495
	11300001	11340000	0.100257
	11720001	11760000	0.0961493
	12640001	12680000	0.0868865
	11560001	11600000	0.0855357
	11320001	11360000	0.0821749
	11580001	11620000	0.0779922
16	1500001	1540000	1
	1360001	1400000	0.166667
	1280001	1320000	0.148576
	720001	760000	0.142499
	1260001	1300000	0.142438
	740001	780000	0.136527
	2340001	2380000	0.098656
	2360001	2400000	0.0801413
	2320001	2360000	0.0779893
17	11080001	11120000	0.393302
	620001	660000	0.129611
	600001	640000	0.11617
	11060001	11100000	0.0969933
18	340001	380000	0.0771218
19	140001	180000	0.307716
	120001	160000	0.183001
	1	40000	0.117647
20	20001	60000	0.16572
	6100001	6140000	0.121339
	6120001	6160000	0.119272
	560001	600000	0.11924
	580001	620000	0.105214
	5980001	6020000	0.10167
	620001	660000	0.101145
	5960001	6000000	0.10037
	11080001	11120000	0.0950042
	6140001	6180000	0.0947102
	10960001	11000000	0.0931153
	12960001	13000000	0.0930786
	11060001	11100000	0.0922319
	600001	640000	0.091587
	640001	680000	0.0896604
	460001	500000	0.0870461
	6940001	6980000	0.0859827
	6160001	6200000	0.0858583
	6720001	6760000	0.0831832
	10980001	11020000	0.083096
	11120001	11160000	0.0809864
	11100001	11140000	0.0803169
	540001	580000	0.0782627
	6740001	6780000	0.0773942
21	5700001	5740000	0.09182
22	1340001	1380000	0.0933145
24	6440001	6480000	0.155051
	6200001	6240000	0.129918
	6220001	6260000	0.128966
	5740001	5780000	0.105781
	6180001	6220000	0.0934705
	5760001	5800000	0.0833706
25	700001	740000	0.0801399
	720001	760000	0.0798245
27	3080001	3120000	0.115165
	3060001	3100000	0.114883
	2820001	2860000	0.0944726
29	700001	740000	0.0893248
	680001	720000	0.0860348
31	1060001	1100000	0.198119
	1080001	1120000	0.149557
	700001	740000	0.110698
	720001	760000	0.0897354
33	1120001	1160000	0.1383
	3540001	3580000	0.129154
	1860001	1900000	0.0920396
	3660001	3700000	0.0832153
	1840001	1880000	0.0779563
34	2960001	3000000	0.110252
	2340001	2380000	0.0765926

## Sheet: Supp.data4
Supplemental Data 4. Detailed information of the sequencing and alignment statistics for the chicken.
SampleID	Total Reads	ReadSum	BaseSum	GC(%)	N(%)	Q20(%)	Q30(%)	Mapped Reads	Uniq Mapped Reads	Multiple Map Reads	Reads Map to '+'	Reads Map to '-'
A1	41151602	20575801	6154238188	50.75	0.02	98.63	95.58	38,386,611 (93.28%)	36,851,020 (89.55%)	1,535,591 (3.73%)	20,266,222 (49.25%)	20,285,699 (49.30%)
A3	42432902	21216451	6352052789	51.73	0.02	98.21	94.59	39,422,128 (92.90%)	37,373,733 (88.08%)	2,048,395 (4.83%)	21,176,612 (49.91%)	21,187,796 (49.93%)
A4	51483672	25741836	7690451503	52.09	0.01	99.67	98.03	49,080,691 (95.33%)	45,751,138 (88.87%)	3,329,553 (6.47%)	26,868,567 (52.19%)	26,846,287 (52.15%)
A5	45177924	22588962	6764928592	51.4	0.01	98.93	96.09	42,542,943 (94.17%)	40,609,497 (89.89%)	1,933,446 (4.28%)	22,586,464 (49.99%)	22,574,266 (49.97%)
A6	39894156	19947078	5975158339	51.7	0.01	98.85	95.89	37,243,191 (93.36%)	35,650,738 (89.36%)	1,592,453 (3.99%)	19,744,414 (49.49%)	19,754,809 (49.52%)
A7	41786022	20893011	6258797783	51.66	0	99.44	97.4	39,567,770 (94.69%)	37,484,668 (89.71%)	2,083,102 (4.99%)	21,240,078 (50.83%)	21,243,971 (50.84%)
A8	41150604	20575302	6161661855	52.11	0.01	98.66	95.48	38,306,120 (93.09%)	36,148,163 (87.84%)	2,157,957 (5.24%)	20,578,000 (50.01%)	20,604,575 (50.07%)
G1	40894216	20447108	6123863662	52.12	0.01	98.74	95.74	37,882,630 (92.64%)	36,345,861 (88.88%)	1,536,769 (3.76%)	19,910,599 (48.69%)	19,894,049 (48.65%)
G2	41931072	20965536	6279996191	53.5	0.01	98.34	94.85	38,629,654 (92.13%)	36,376,051 (86.75%)	2,253,603 (5.37%)	20,843,242 (49.71%)	20,829,991 (49.68%)
G3	41784592	20892296	6257951148	50.44	0.01	98.65	95.48	39,187,211 (93.78%)	37,733,686 (90.31%)	1,453,525 (3.48%)	20,598,892 (49.30%)	20,592,319 (49.28%)
G4	40284786	20142393	6033217973	50.67	0.01	99.11	96.64	38,149,588 (94.70%)	36,424,341 (90.42%)	1,725,247 (4.28%)	20,281,524 (50.35%)	20,295,966 (50.38%)
G5	41609758	20804879	6231817798	51.31	0.01	99.04	96.49	39,000,939 (93.73%)	37,186,767 (89.37%)	1,814,172 (4.36%)	20,785,526 (49.95%)	20,801,345 (49.99%)
G6	42590332	21295166	6377425639	51.24	0	99.23	96.97	39,421,229 (92.56%)	37,518,549 (88.09%)	1,902,680 (4.47%)	20,989,906 (49.28%)	20,994,822 (49.29%)
G7	41772150	20886075	6257810179	52.23	0	99.13	96.72	39,141,894 (93.70%)	37,306,105 (89.31%)	1,835,789 (4.39%)	20,880,631 (49.99%)	20,876,810 (49.98%)
G8	40203238	20101619	6023094965	57.03	0.01	98.5	95.08	37,476,049 (93.22%)	33,346,860 (82.95%)	4,129,189 (10.27%)	21,526,472 (53.54%)	21,557,699 (53.62%)
